# Supplementary material for: A Pyrone Glucoside from Maerua angolensis Induces Caspase-Dependent Apoptosis and Targets AKT1, PARP-1, and Caspase-7 in Triple-Negative Breast Cancer
Source: Biomolecules. 2026 Jun 11;16(6):861. doi: 10.3390/biom16060861 (PMC13297593; doi:10.3390/biom16060861)
Supplement: Supplementary file 1 [file biomolecules-16-00861-s001.zip]

Archive with 1 entries (1 files):
- biomolecules-4323058-supplementary.pdf
